# Supplementary material for: Isolation of a Marker Olean-12-en-28-butanol Derivative from Viscum continuum E. Mey. Ex Sprague and the Evaluation of Its Antioxidant and Antimicrobial Potentials
Source: Plants (Basel). 2024 May 16;13(10):1382. doi: 10.3390/plants13101382 (PMC11125446; doi:10.3390/plants13101382)
Supplement: Supplementary file 1 [file plants-13-01382-s001.zip]

Archive with 1 entries (1 files):
- plants-2925448-supplementary.pdf
